# Supplementary material for: Cobalt Ferrite/Polyetherimide Composites as Thermally Stable Materials for Electromagnetic Interference Shielding Uses
Source: Int J Mol Sci. 2023 Jan 5;24(2):999. doi: 10.3390/ijms24020999 (PMC9864334; doi:10.3390/ijms24020999)
Supplement: Supplementary file 1 [file ijms-24-00999-s001.zip]

Archive with 1 entries (1 files):
- ijms-2109096-supplementary.pdf
